# Supplementary material for: Influence of Sociodemographic Variables on the Lifestyle of the Adult Population: A Multicenter Observational Study
Source: Healthcare (Basel). 2025 Jun 30;13(13):1564. doi: 10.3390/healthcare13131564 (PMC12250193; doi:10.3390/healthcare13131564)
Supplement: Supplementary file 1 [file healthcare-13-01564-s001.zip]

Archive with 6 entries (6 files):
- Supplementary File S1_The PONTE A 100 Questionnaire.pdf
- Supplementary File S2_Nutrition Dimension.pdf
- Supplementary File S3_ Physical Activity Dimension.pdf
- Supplementary File S4_ Alcohol, Tobacco, and Other Drugs Dimension.pdf
- Supplementary File S5_ Emotional Well-being Dimension.pdf
- Supplementary File S6_ Safety and Unintentional Injuries Dimension.pdf
